# Supplementary material for: Development and validation of a follow-up methodology for a randomised controlled trial, utilising routine clinical data as an alternative to traditional designs: a pilot study to assess the feasibility of use for the BladderPath trial
Source: Pilot Feasibility Stud. 2020 Oct 31;6:165. doi: 10.1186/s40814-020-00713-y (PMC7599120; doi:10.1186/s40814-020-00713-y)
Supplement: Supplementary file 1 — Additional file 1. Coding. Description of data: Codes identified by the algorithm to detect events and outcomes [file 40814_2020_713_MOESM1_ESM.xlsx]

## Sheet: Sheet1
Code	Value	Used for event validation (1=Y/0=N)	Used for outcome validation (1=Y/0=N)		Additional file 1: Codes identified by the algorithm to detect events and outcomes (* included to identify miscoded procedures, ** used to identify cystectomy procedures for survival analysis).
Cystoscopy (all)
M451	Diagnostic endoscopic examination of bladder and biopsy of lesion of bladder NEC	1	NA
M452	Diagnostic endoscopic examination of bladder and biopsy of lesion of prostate NEC	1	NA
M453	Diagnostic endoscopic examination of bladder and biopsy of lesion of bladder using rigid cystoscope	1	NA
M454	Diagnostic endoscopic examination of bladder and biopsy of lesion of prostate using rigid cystoscope	1	NA
M455	Diagnostic endoscopic examination of bladder using rigid cystoscope	1	NA
M458	Other specified diagnostic endoscopic examination of bladder	1	NA
M459	Unspecified diagnostic endoscopic examination of bladder	1	NA
M421	Endoscopic resection of lesion of bladder	1	NA
M422	Endoscopic cauterisation of lesion of bladder	1	NA
M423	Endoscopic destruction of lesion of bladder NEC	1	NA
M428	Other specified endoscopic extirpation of lesion of bladder	1	NA
M429	Unspecified endoscopic extirpation of lesion of bladder	1	NA
M411*	Open extirpation of lesion of bladder	1	NA
M448	Other specified other therapeutic endoscopic operations on bladder	1	NA
BCG
M494	Introduction of therapeutic substance into bladder	1	NA
M495	Injection of therapeutic substance into bladder wall	1	NA
E952	Administration of Bacillus Calmette-Guerin vaccine	1	NA
X448	Other specified administration of vaccine	1	NA
X449	Unspecified administration of vaccine	1	NA
M479	Unspecified urethral catheterisation of bladder (only in combination with the below)	1	NA
M479 + X721	Delivery of complex chemotherapy for neoplasm including prolonged infusional treatment at first attendance	1	NA
M479 + X722	Delivery of complex parenteral chemotherapy for neoplasm at first attendance	1	NA
M479 + X723	Delivery of simple parenteral chemotherapy for neoplasm at first attendance	1	NA
M479 + X724	Delivery of subsequent element of cycle of chemotherapy for neoplasm	1	NA
M479 + X728	Other specified delivery of chemotherapy for neoplasm	1	NA
M479 + X729	Unspecified delivery of chemotherapy for neoplasm	1	NA
M479 + X748	Other specified other chemotherapy drugs	1	NA
M479 + X749	Unspecified other chemotherapy drugs	1	NA
Surgery to bladder
M341**	Cystoprostatectomy	1	NA
M342**	Cystourethrectomy	1	NA
M343**	Cystectomy NEC	1	NA
M344**	Simple cystectomy	1	NA
M348**	Other specified total excision of bladder	1	NA
M349**	Unspecified total excision of bladder	1	NA
M358	Other specified partial excision of bladder	1	NA
M359	Unspecified partial excision of bladder	1	NA
M418	Other specified other open operations on bladder	1	NA
M419	Unspecified other open operations on bladder	1	NA
M488	Other specified operations on bladder	1	NA
M489	Unspecified operations on bladder	1	NA
M498	Other specified other operations on bladder	1	NA
M499	Unspecified other operations on bladder	1	NA
X141**	Total exenteration of pelvis	1	NA
X142**	Anterior exenteration of pelvis	1	NA
X148	Other specified clearance of pelvis	1	NA
X159	Unspecified clearance of pelvis	1	NA
Radiotherapy
Radiotherapy planning
X671	Preparation for intensity modulated radiation therapy	1	NA
X672	Preparation for total body irradiation	1	NA
X673	Preparation for hemi body irradiation	1	NA
X674	Preparation for simple radiotherapy with imaging and dosimetry	1	NA
X675	Preparation for simple radiotherapy with imaging and simple calculation	1	NA
X676	Preparation for superficial radiotherapy with simple calculation	1	NA
X677	Preparation for complex conformal radiotherapy	1	NA
X678	Other specified preparation for external beam radiotherapy	1	NA
X679	Unspecified preparation for external beam radiotherapy	1	NA
Y921	Technical support for preparation for radiotherapy	1	NA
Y928	Other specified support for preparation for radiotherapy	1	NA
Y929	Unspecified support for preparation for radiotherapy	1	NA
Radiotherapy delivery
Y902	Radiotherapy NEC	1	NA
X651*	Delivery of a fraction of total body irradiation	1	NA
X652*	Delivery of a fraction of intracavitary radiotherapy	1	NA
X653*	Delivery of a fraction of interstitial radiotherapy	1	NA
X654	Delivery of a fraction of external beam radiotherapy NEC	1	NA
X658	Other specified radiotherapy delivery	1	NA
X659	Unspecified radiotherapy delivery	1	NA
Radiotherapy type
Y911	Megavoltage treatment for complex radiotherapy	1	NA
Y912	Megavoltage treatment for simple radiotherapy	1	NA
Y913	Superficial or orthovoltage treatment for radiotherapy	1	NA
Y914	Megavoltage treatment for adaptive radiotherapy	1	NA
Y915	Megavoltage treatment for hypofractionated stereotactic radiotherapy	1	NA
Y918	Other specified external beam radiotherapy	1	NA
Y919	Unspecified external beam radiotherapy	1	NA
Chemotherapy
Chemotherapy procurement
X701	Procurement of drugs for chemotherapy for neoplasm for regimens in Band 1	1	1
X702	Procurement of drugs for chemotherapy for neoplasm for regimens in Band 2	1	1
X703	Procurement of drugs for chemotherapy for neoplasm for regimens in Band 3	1	1
X704	Procurement of drugs for chemotherapy for neoplasm for regimens in Band 4	1	1
X705	Procurement of drugs for chemotherapy for neoplasm for regimens in Band 5	1	1
X708	Other specified procurement of drugs for chemotherapy for neoplasm in Bands 1-5	1	1
X709	Unspecified procurement of drugs for chemotherapy for neoplasm in Bands 1-5	1	1
X711	Procurement of drugs for chemotherapy for neoplasm for regimens in Band 6	1	1
X712	Procurement of drugs for chemotherapy for neoplasm for regimens in Band 7	1	1
X713	Procurement of drugs for chemotherapy for neoplasm for regimens in Band 8	1	1
X714	Procurement of drugs for chemotherapy for neoplasm for regimens in Band 9	1	1
X715	Procurement of drugs for chemotherapy for neoplasm for regimens in Band 10	1	1
X718	Other specified procurement of drugs for chemotherapy for neoplasm in Bands 6-10	1	1
X719	Unspecified procurement of drugs for chemotherapy for neoplasm in Bands 6-10	1	1
Chemotherapy delivery
X352	Intravenous chemotherapy	1	1
X373*	Intramuscular chemotherapy	1	1
X384*	Subcutaneous chemotherapy	1	1
X721	Delivery of complex chemotherapy for neoplasm including prolonged infusional treatment at first attendance	1	1
X722	Delivery of complex parenteral chemotherapy for neoplasm at first attendance	1	1
X723	Delivery of simple parenteral chemotherapy for neoplasm at first attendance	1	1
X724	Delivery of subsequent element of cycle of chemotherapy for neoplasm	1	1
X728	Other specified delivery of chemotherapy for neoplasm	1	1
X729	Unspecified delivery of chemotherapy for neoplasm	1	1
X731*	Delivery of exclusively oral chemotherapy for neoplasm	1	1
X738*	Other specified delivery of oral chemotherapy for neoplasm	1	1
X739*	Unspecified delivery of oral chemotherapy for neoplasm	1	1
X748	Other specified other chemotherapy drugs	1	1
X749	Unspecified other chemotherapy drugs	1	1
Y123*	Electrochemotherapy to lesion of organ NOC	1	1
Chemotherapy (other)
X358	Other specified other intravenous injection	1	1
X292	Continuous intravenous infusion of therapeutic substance NEC	1	1
X293*	Continuous subcutaneous infusion of therapeutic substance NEC	1	1
X298	Other specified continuous Infusion of therapeutic substance	1	1
X299	Unspecified continuous Infusion of therapeutic substance	1	1
X281	Intermittent intravenous infusion of therapeutic substance	1	1
X282*	Intermittent subcutaneous infusion of therapeutic substance	1	1
X288	Other specified intermittent infusion of therapeutic substance	1	1
X289	Unspecified intermittent infusion of therapeutic substance	1	1
X308	Other specified injection of therapeutic substance	1	1
X309	Unspecified injection of therapeutic substance	1	1
X391*	Oral administration of therapeutic substance	1	0
X398*	Other specified other route of administration of therapeutic substance	1	0
X399*	Unspecified other route of administration of therapeutic substance	1	0
X353*	Intravenous immunotherapy	1	0
X374*	Intramuscular immunotherapy	1	0
X385*	Subcutaneous immunotherapy	1	0
Last follow-up censor event (attended inpatient or outpatient event)
101	Urology	1	NA
370	Medical oncology	1	NA
800	Clinical oncology	1	NA
