# Supplementary material for: Development and validation of a follow-up methodology for a randomised controlled trial, utilising routine clinical data as an alternative to traditional designs: a pilot study to assess the feasibility of use for the BladderPath trial
Source: Pilot Feasibility Stud. 2020 Oct 31;6:165. doi: 10.1186/s40814-020-00713-y (PMC7599120; doi:10.1186/s40814-020-00713-y)
Supplement: Supplementary file 2 — Additional file 2. Sensitivity by event. Description of data: Total events identified in the reference data, compared to the number identified in the routine data, split by event [file 40814_2020_713_MOESM2_ESM.xlsx]

## Sheet: Sheet1
Event	Total events [reference]	Total events [routine data]
Cystectomy	206	202
Radiotherapy regimen	568	391
Censor	100	89
BCG regimen	15	14
Cystoscopy	106	89
Chemotherapy regimen	47	44
Total events detected	1042	829
		79.6%
Additional file 2: Total events identified in the reference data, compared to the number identified in the routine data, split by event.
