# Supplementary material for: Development and validation of a follow-up methodology for a randomised controlled trial, utilising routine clinical data as an alternative to traditional designs: a pilot study to assess the feasibility of use for the BladderPath trial
Source: Pilot Feasibility Stud. 2020 Oct 31;6:165. doi: 10.1186/s40814-020-00713-y (PMC7599120; doi:10.1186/s40814-020-00713-y)
Supplement: Supplementary file 3 — Additional file 3. Sensitivity by year. Description of data: Total events in the analysis, identified in the reference data and the routine data, by year [file 40814_2020_713_MOESM3_ESM.xlsx]

## Sheet: Sheet1
Year	Total events [reference]	Total events [routine data]	Sensitivity %
2011	117	41	35.0427
2012	144	56	38.8889
2013	139	118	84.8921
2014	146	142	97.2603
2015	149	145	97.3154
2016	149	148	99.3289
2017	109	104	95.4128
Additional file 3: Total events in the analysis, identified in the reference data and the routine data (surgery, radiotherapy, censor, BCG, cystoscopy, chemotherapy). 2011-2017 shown (years where the number of events in the reference were >100).
